# Supplementary material for: New parasitoid (Hymenoptera, Chalcidoidea) records of bark beetles (Coleoptera, Curculionidae, Scolytinae) in pine plantations in Bulgaria
Source: Biodivers Data J. 2023 Sep 29;11:e109325. doi: 10.3897/BDJ.11.e109325 (PMC10559145; doi:10.3897/BDJ.11.e109325)
Supplement: XML Treatment for Dinotiscus colon [file BDJ.11.e109325-treatment1.xml]

<!DOCTYPE tp:taxon-treatment
  PUBLIC "-//TaxonX//DTD Taxonomic Treatment Publishing DTD v0 20100105//EN" "tax-treatment-NSO.dtd">
<tp:taxon-treatment xmlns:tp="http://www.plazi.org/taxpub"><tp:treatment-meta><mixed-citation publication-type="journal"><person-group><name><surname>Belilov</surname><given-names>Sevdalin</given-names></name><name><surname>Todorov</surname><given-names>Ivaylo</given-names></name><name><surname>Georgieva</surname><given-names>Margarita</given-names></name><name><surname>Georgiev</surname><given-names>Georgi</given-names></name></person-group><article-title>New parasitoid (<tp:taxon-name><tp:taxon-name-part taxon-name-part-type="order">Hymenoptera</tp:taxon-name-part></tp:taxon-name>, <tp:taxon-name><tp:taxon-name-part taxon-name-part-type="superfamily">Chalcidoidea</tp:taxon-name-part></tp:taxon-name>) records of bark beetles (<tp:taxon-name><tp:taxon-name-part taxon-name-part-type="order">Coleoptera</tp:taxon-name-part></tp:taxon-name>, <tp:taxon-name><tp:taxon-name-part taxon-name-part-type="family">Curculionidae</tp:taxon-name-part></tp:taxon-name>, <tp:taxon-name><tp:taxon-name-part taxon-name-part-type="subfamily">Scolytinae</tp:taxon-name-part></tp:taxon-name>) in pine plantations in Bulgaria</article-title><source>Biodivers Data J</source><day>29</day><month>09</month><year>2023</year><volume>11</volume><pub-id pub-id-type="doi">10.3897/BDJ.11.e109325</pub-id></mixed-citation></tp:treatment-meta><tp:nomenclature><tp:taxon-name>
              <object-id xmlns:xlink="http://www.w3.org/1999/xlink" content-type="arpha" xlink:type="simple">3434D274-12EF-5A06-BBD6-B695B98A37D1</object-id>
              <tp:taxon-name-part taxon-name-part-type="genus">Dinotiscus</tp:taxon-name-part>
              <tp:taxon-name-part taxon-name-part-type="species">colon</tp:taxon-name-part>
            </tp:taxon-name><tp:taxon-authority>(Linnaeus, 1758)</tp:taxon-authority></tp:nomenclature><tp:treatment-sec sec-type="materials"><title>Materials</title><list list-type="alpha-lower" list-content="occurrences"><list-item><p><bold>Type status:</bold> <named-content xmlns:xlink="http://www.w3.org/1999/xlink" content-type="dwc:typeStatus" xlink:type="simple">Other material</named-content>. <bold>Occurrence:</bold> recordedBy: <named-content xmlns:xlink="http://www.w3.org/1999/xlink" content-type="dwc:recordedBy" xlink:type="simple">S. Belilov leg. [SB]</named-content>; sex: <named-content xmlns:xlink="http://www.w3.org/1999/xlink" content-type="dwc:sex" xlink:type="simple">1 male</named-content>; establishmentMeans: <named-content xmlns:xlink="http://www.w3.org/1999/xlink" content-type="dwc:establishmentMeans" xlink:type="simple">Rearing from <italic><tp:taxon-name><tp:taxon-name-part taxon-name-part-type="genus" reg="Ips">Ips</tp:taxon-name-part><tp:taxon-name-part taxon-name-part-type="species" reg="acuminatus">acuminatus</tp:taxon-name-part></tp:taxon-name></italic></named-content>; occurrenceID: <named-content xmlns:xlink="http://www.w3.org/1999/xlink" content-type="dwc:occurrenceID" xlink:type="simple">C7ED67B3-F891-54F3-9BB7-B797E14D58CA</named-content>; <bold>Location:</bold> country: <named-content xmlns:xlink="http://www.w3.org/1999/xlink" content-type="dwc:country" xlink:type="simple">Bulgaria</named-content>; municipality: <named-content xmlns:xlink="http://www.w3.org/1999/xlink" content-type="dwc:municipality" xlink:type="simple">Elin Pelin</named-content>; locality: <named-content xmlns:xlink="http://www.w3.org/1999/xlink" content-type="dwc:locality" xlink:type="simple">Krushovitsa</named-content>; verbatimElevation: <named-content xmlns:xlink="http://www.w3.org/1999/xlink" content-type="dwc:verbatimElevation" xlink:type="simple">697 m</named-content>; verbatimLatitude: <named-content xmlns:xlink="http://www.w3.org/1999/xlink" content-type="dwc:verbatimLatitude" xlink:type="simple">42.590466</named-content>; verbatimLongitude: <named-content xmlns:xlink="http://www.w3.org/1999/xlink" content-type="dwc:verbatimLongitude" xlink:type="simple">23.65752</named-content>; <bold>Event:</bold> startDayOfYear: <named-content xmlns:xlink="http://www.w3.org/1999/xlink" content-type="dwc:startDayOfYear" xlink:type="simple">06/06/2020</named-content>; endDayOfYear: <named-content xmlns:xlink="http://www.w3.org/1999/xlink" content-type="dwc:endDayOfYear" xlink:type="simple">23/07/2020</named-content></p></list-item></list></tp:treatment-sec><tp:treatment-sec sec-type="Native status"><title>Native status</title><p>native</p></tp:treatment-sec></tp:taxon-treatment>
